# Supplementary material for: Molecular detection and antimicrobial resistance profiles of Extended-Spectrum Beta-Lactamase (ESBL) producing Escherichia coli in broiler chicken farms in Malaysia
Source: PLoS One. 2023 May 19;18(5):e0285743. doi: 10.1371/journal.pone.0285743 (PMC10198488; doi:10.1371/journal.pone.0285743)
Supplement: S1 Data — (CSV) [file pone.0285743.s001.csv]

sampleID	MEM10	CTX30	CAZ30	SXT25	CRO30	IPM10	AMC30	OFX5	ATM30	TE30	C30	TZP110	blaCTX	blaTEM	mcr-1
KT38				resistant	resistant		resistant	resistant		resistant	resistant		positive	positive	positive
KT25R				resistant	resistant		resistant	resistant		resistant	resistant		positive
KT26R				resistant						resistant	resistant			positive	positive
CS16+				resistant				resistant	resistant	resistant	resistant				positive
CS34 STK				resistant	resistant			resistant	resistant	resistant	resistant			positive	positive
CS16	resistant			resistant	resistant			resistant	resistant	resistant	resistant		positive		positive
KT37R		resistant		resistant	resistant	resistant	resistant	resistant		resistant	resistant		positive		positive
KT3R				resistant		resistant	resistant	resistant	resistant	resistant	resistant				positive
KT23			resistant	resistant	resistant	resistant	resistant			resistant	resistant	resistant	positive		positive
KT15				resistant			resistant	resistant		resistant	resistant				positive
KT10				resistant			resistant	resistant		resistant	resistant		positive
CS35	resistant	resistant	resistant	resistant				resistant	resistant	resistant	resistant		positive
KT33									resistant				positive	positive	positive
CS32 STK				resistant				resistant		resistant	resistant		positive	positive	positive
KT17				resistant			resistant	resistant		resistant	resistant		positive	positive
KT23 26/2				resistant	resistant			resistant		resistant	resistant		positive	positive	positive
KT18 26/2				resistant	resistant		resistant	resistant		resistant	resistant		positive
KT30 26/2		resistant		resistant	resistant		resistant	resistant		resistant	resistant		positive		positive
KT27								resistant		resistant	resistant		positive	positive
KT15 26/2			resistant		resistant			resistant	resistant	resistant	resistant		positive		positive
CS25 STK	resistant	resistant	resistant	resistant	resistant	resistant		resistant	resistant	resistant	resistant		positive	positive
CS32(1)				resistant				resistant	resistant	resistant	resistant		positive	positive
CS8	resistant		resistant	resistant				resistant	resistant	resistant	resistant		positive	positive
KT3				resistant						resistant	resistant		positive
KT18				resistant				resistant	resistant	resistant	resistant			positive
CS32 STK*				resistant				resistant		resistant	resistant			positive	positive
CS26	resistant			resistant	resistant	resistant	resistant	resistant		resistant	resistant	resistant	positive	positive
KT32R		resistant		resistant	resistant		resistant	resistant	resistant	resistant	resistant		positive	positive	positive
KT22R				resistant				resistant	resistant	resistant	resistant			positive
KT14R								resistant		resistant	resistant			positive	positive
CS(?)				resistant	resistant		resistant	resistant		resistant	resistant			positive
KT14	resistant		resistant		resistant		resistant	resistant	resistant	resistant			positive
KT36R	resistant	resistant	resistant	resistant	resistant	resistant	resistant	resistant	resistant	resistant	resistant	resistant	positive	positive
7(R)		resistant	resistant	resistant	resistant		resistant	resistant	resistant	resistant	resistant	resistant
MC18				resistant						resistant	resistant		positive
JL11	resistant	resistant	resistant	resistant	resistant			resistant		resistant	resistant			positive
9(Y)	resistant	resistant	resistant	resistant	resistant	resistant	resistant	resistant	resistant	resistant		resistant		positive
L(1)				resistant						resistant	resistant		positive		positive
1(Y)		resistant	resistant	resistant	resistant		resistant		resistant	resistant		resistant		positive
18(R)													positive	positive
JL16				resistant						resistant	resistant				positive
16(R)		resistant	resistant	resistant	resistant		resistant	resistant	resistant	resistant		resistant	positive	positive
10(R)	resistant	resistant	resistant	resistant	resistant		resistant	resistant	resistant	resistant		resistant	positive
10(Y)		resistant	resistant	resistant	resistant		resistant		resistant	resistant		resistant	positive
14(Y)	resistant	resistant	resistant	resistant	resistant		resistant	resistant		resistant	resistant		positive	positive
27(Y)													positive
19(Y)		resistant			resistant		resistant							positive
6(R)		resistant	resistant	resistant	resistant		resistant		resistant	resistant		resistant		positive
MC19				resistant						resistant	resistant
23(R)				resistant			resistant			resistant			positive	positive
8(R)		resistant	resistant	resistant	resistant			resistant	resistant				positive
17(R)		resistant	resistant	resistant	resistant		resistant	resistant	resistant	resistant		resistant	positive
21(R)				resistant			resistant			resistant	resistant		positive
13(Y)		resistant	resistant	resistant	resistant		resistant	resistant	resistant	resistant		resistant	positive
28(R)		resistant			resistant		resistant					resistant
20(Y)		resistant	resistant	resistant	resistant		resistant	resistant	resistant	resistant		resistant	positive
21(Y)	resistant	resistant	resistant	resistant	resistant		resistant	resistant	resistant	resistant		resistant		positive
19(R)		resistant	resistant	resistant	resistant		resistant	resistant	resistant	resistant		resistant
2(Y)	resistant	resistant	resistant	resistant	resistant	resistant	resistant		resistant		resistant	resistant	positive
30(Y)		resistant	resistant		resistant		resistant	resistant	resistant	resistant	resistant	resistant	positive
3(R)	resistant	resistant	resistant	resistant	resistant	resistant	resistant		resistant		resistant	resistant		positive
24(R)		resistant	resistant	resistant	resistant		resistant	resistant	resistant	resistant	resistant	resistant	positive
26(R)		resistant	resistant	resistant	resistant		resistant	resistant	resistant	resistant		resistant	positive	positive
24(Y)							resistant			resistant	resistant			positive
26(Y)		resistant		resistant	resistant		resistant			resistant
16(Y)		resistant			resistant					resistant	resistant
8(Y)		resistant	resistant	resistant	resistant			resistant	resistant	resistant			positive
29(R)		resistant	resistant	resistant	resistant		resistant	resistant		resistant	resistant
28(Y)		resistant			resistant		resistant							positive
22(Y)		resistant					resistant						positive	positive
9(R)	resistant	resistant	resistant	resistant	resistant	resistant	resistant	resistant	resistant	resistant	resistant	resistant		positive
30(R)	resistant	resistant	resistant		resistant		resistant	resistant	resistant	resistant	resistant	resistant	positive
23(Y)	resistant	resistant	resistant		resistant		resistant	resistant	resistant	resistant		resistant	positive
17(Y)							resistant			resistant	resistant		positive
15(Y)	resistant	resistant	resistant	resistant	resistant	resistant	resistant	resistant	resistant		resistant	resistant		positive
MC12				resistant				resistant		resistant	resistant		positive
25(Y)	resistant	resistant	resistant	resistant	resistant		resistant		resistant	resistant	resistant	resistant	positive
14(R)	resistant	resistant	resistant	resistant	resistant		resistant	resistant		resistant	resistant		positive
25(R)		resistant			resistant					resistant				positive
12(R)	resistant	resistant	resistant	resistant	resistant	resistant	resistant	resistant	resistant	resistant		resistant		positive
JL24				resistant						resistant	resistant		positive	positive	positive
MC16	resistant	resistant	resistant	resistant	resistant	resistant	resistant	resistant	resistant	resistant	resistant	resistant
12(Y)	resistant	resistant	resistant	resistant	resistant	resistant	resistant	resistant	resistant	resistant		resistant		positive
15(R)	resistant	resistant	resistant	resistant	resistant	resistant	resistant	resistant	resistant		resistant	resistant	positive
6(Y)													positive	positive
22(R)		resistant	resistant	resistant	resistant		resistant	resistant	resistant	resistant		resistant	positive	positive
MC10			resistant	resistant
2(R)	resistant	resistant	resistant	resistant	resistant	resistant	resistant		resistant		resistant	resistant	positive
MC7				resistant						resistant	resistant		positive
13(R)	resistant	resistant	resistant	resistant	resistant		resistant	resistant	resistant	resistant		resistant	positive
L(2)													positive
1(R)	resistant	resistant	resistant	resistant	resistant		resistant		resistant	resistant		resistant	positive
11(R)	resistant	resistant	resistant	resistant	resistant		resistant		resistant	resistant		resistant	positive
7(Y)		resistant	resistant	resistant	resistant	resistant	resistant		resistant	resistant		resistant	positive
MC22				resistant						resistant	resistant			positive
JL23				resistant						resistant	resistant
18(Y)													positive	positive
