# Supplementary material for: Molecular detection and antimicrobial resistance profiles of Extended-Spectrum Beta-Lactamase (ESBL) producing Escherichia coli in broiler chicken farms in Malaysia
Source: PLoS One. 2023 May 19;18(5):e0285743. doi: 10.1371/journal.pone.0285743 (PMC10198488; doi:10.1371/journal.pone.0285743)
Supplement: S2 File — (IPYNB) [file pone.0285743.s003.ipynb]

# %% [code]
from google.colab import drive
drive.mount('/content/gdrive')

# %% [code]
import pandas as pd
import seaborn as sns
import matplotlib.pyplot as plt 
import numpy as np

# %% [code]
# Load the data into a Pandas dataframe
df = pd.read_csv('/content/gdrive/MyDrive/Colab Notebooks/antibiotic_resistance_0_12_antibiotic-edited.csv', index_col=0)


# %% [code]
# examine the dataset
df.head(3)

# %% [code]
# check how many are NaN
df.isna().sum()


# %% [code]
# then we drop the NaN values
df.dropna()


# %% [code]
#setting the figure size
fig =plt.subplots(figsize = (8, 4), dpi = 400)
mask = np.triu(np.ones_like(df, dtype=bool))

# Create binary columns from the categorical data
df = pd.get_dummies(df)

# Calculate the correlation matrix
corr = df.corr()

# Plot the correlation matrix using a heatmap from the Seaborn library
sns.heatmap(corr,cmap="coolwarm", annot = True)

#plt.show()

# %% [code]
#setting the figure size
fig =plt.subplots(figsize = (16, 6), dpi = 400)
#mask = np.triu(np.ones_like(corr, dtype=bool))
mask = np.triu(np.ones_like(corr, dtype=bool))
heatmap = sns.heatmap(corr, annot=True, cmap="BrBG", vmin = -1, vmax= 1, mask =mask) #assign it to variable


#plotting the map with title 
#heatmap.set_title("Correlation heatmap", fontdict = {"fontsize" : 8}, pad = 12)
#Generate a mask for the upper triangle
from google.colab import files
plt.savefig("heatmap.png")
files.download("heatmap.png")

#plt.show()

# %% [code]
#setting the figure size
fig =plt.subplots(figsize = (12, 6), dpi = 400)
#mask = np.triu(np.ones_like(corr, dtype=bool))
mask = np.triu(np.ones_like(corr, dtype=bool))
heatmap = sns.heatmap(corr, annot=True, cmap="BrBG", vmin = -1, vmax= 1, mask =mask) #assign it to variable


#plotting the map with title 
#heatmap.set_title("Correlation heatmap", fontdict = {"fontsize" : 8}, pad = 12)
#Generate a mask for the upper triangle
from google.colab import files
plt.savefig("heatmap.png")
files.download("heatmap.png")

#plt.show()

# %% [code]
